# Supplementary material for: Extranodal Extension Predicts Poor Survival Outcomes among Patients with Bladder Cancer
Source: Cancers (Basel). 2021 Aug 15;13(16):4108. doi: 10.3390/cancers13164108 (PMC8391350; doi:10.3390/cancers13164108)
Supplement: Supplementary file 1 [file cancers-13-04108-s001.zip]

Archive with 1 entries (1 files):
- cancers-1345458-supplementary.pdf
